# Supplementary material for: Fitting Procedure to Reconstruct the Size Distribution and the Concentration of Silver Colloidal Nanoparticles from UV-Vis Spectra
Source: Nanomaterials (Basel). 2022 Sep 22;12(19):3302. doi: 10.3390/nano12193302 (PMC9565506; doi:10.3390/nano12193302)
Supplement: Supplementary file 1 [file nanomaterials-12-03302-s001.zip]

Archive with 1 entries (1 files):
- nanomaterials-1904364-supplementary.pdf
